# Supplementary material for: On the cross-population generalizability of gene expression prediction models
Source: PLoS Genet. 2020 Aug 14;16(8):e1008927. doi: 10.1371/journal.pgen.1008927 (PMC7449671; doi:10.1371/journal.pgen.1008927)
Supplement: S1 Table — SAGE has measurements for 20,985 genes, of which 20,268 are autosomal. The intersection of genes with both predictions and measurements in SAGE across all seven weight sets is 273 (see S4–S6 Figs), of which 39 produce predictions positively correlated to data in all comparisons (see S7 and S8 Figs). (XLSX) [file pgen.1008927.s001.xlsx]

## Sheet: Hoja1
Weight set	Gene models	Predictions in SAGE	Genes both predicted and measured	Genes with positively correlated predictions and measurements	Mena Correlation (273 genes in common)
GTEx v6p	6588	5773	5348	2730	-0.00436162
GTEx v7	6297	2742	2570	1319	-0.0113045
DGN	13171	4033	3678	1819	-0.0123832
MESA_AFA	3551	995	982	497	-0.0204052
MESA_AFHI	5556	1889	1862	969	-0.00491696
MESA_CAU	4674	1654	1633	837	-0.00818867
MESA_ALL	6217	2443	2408	1201	-0.0107299
