# Supplementary material for: On the cross-population generalizability of gene expression prediction models
Source: PLoS Genet. 2020 Aug 14;16(8):e1008927. doi: 10.1371/journal.pgen.1008927 (PMC7449671; doi:10.1371/journal.pgen.1008927)
Supplement: S2 Table — The analysis of prediction vs. measurement contains 5038 genes in common between all three populations. Of these genes, 1476 genes demonstrate positive correlation between predictions and measurements. (XLSX) [file pgen.1008927.s002.xlsx]

## Sheet: Hoja1
Pop	Measured genes	Predictive Models	With >50% samples predicted	Analyzed prediction v. measurement	Positive correlation
EUR373	23723	20418	11917	11853	3479
EUR278	23723	20182	11043	10967	2448
YRI89	23723	20699	11180	11139	1807
