# Supplementary material for: On the cross-population generalizability of gene expression prediction models
Source: PLoS Genet. 2020 Aug 14;16(8):e1008927. doi: 10.1371/journal.pgen.1008927 (PMC7449671; doi:10.1371/journal.pgen.1008927)
Supplement: S3 Table — Each SNP is a prediction weight in at least one prediction weight set (Prediction Weights). SNPs corresponding to the largest two R2 values for each repository are listed here. (XLSX) [file pgen.1008927.s003.xlsx]

## Sheet: Hoja1
R2		Train Pop
		EUR373	EUR278	AFR
Test Pop	EUR373	0.097	n/a	0.028
	EUR278	n/a	0.095	0.029
	FIN	n/a	0.086	0.039
	AFR	0.054	0.051	0.078
