# Supplementary material for: On the cross-population generalizability of gene expression prediction models
Source: PLoS Genet. 2020 Aug 14;16(8):e1008927. doi: 10.1371/journal.pgen.1008927 (PMC7449671; doi:10.1371/journal.pgen.1008927)
Supplement: S4 Table — Some predictors for SLC39A8 are in linkage disequilibrium with SNP rs28450894, but the resulting R2 are not obviously biased away from 0. (XLSX) [file pgen.1008927.s004.xlsx]

## Sheet: Hoja1
Training Pop	Testing Pop	Shared eQTL Proportion	Correlation (Mean)	Correlation (StdErr)
AA	AA	0	0.322983	0.0349761
AA	AA	0.1	0.322548	0.035742
AA	AA	0.2	0.323283	0.0356172
AA	AA	0.3	0.323585	0.0354956
AA	AA	0.4	0.32273	0.0361035
AA	AA	0.5	0.323273	0.0355336
AA	AA	0.6	0.32341	0.0357986
AA	AA	0.7	0.321092	0.0363759
AA	AA	0.8	0.322689	0.0360877
AA	AA	0.9	0.321935	0.0358385
CEU	CEU	0	0.328881	0.0344564
CEU	CEU	0.1	0.328881	0.0344564
CEU	CEU	0.2	0.328881	0.0344564
CEU	CEU	0.3	0.328881	0.0344564
CEU	CEU	0.4	0.328881	0.0344564
CEU	CEU	0.5	0.328881	0.0344564
CEU	CEU	0.6	0.328881	0.0344564
CEU	CEU	0.7	0.328857	0.0345972
CEU	CEU	0.8	0.328881	0.0344564
CEU	CEU	0.9	0.328881	0.0344564
YRI	YRI	0	0.32451	0.0354026
YRI	YRI	0.1	0.324538	0.0354783
YRI	YRI	0.2	0.324397	0.0350878
YRI	YRI	0.3	0.324476	0.0353639
YRI	YRI	0.4	0.324552	0.0354324
YRI	YRI	0.5	0.324531	0.0352376
YRI	YRI	0.6	0.324408	0.0351199
YRI	YRI	0.7	0.322079	0.0354004
YRI	YRI	0.8	0.324439	0.0351904
YRI	YRI	0.9	0.324303	0.0350151
