# Supplementary material for: On the cross-population generalizability of gene expression prediction models
Source: PLoS Genet. 2020 Aug 14;16(8):e1008927. doi: 10.1371/journal.pgen.1008927 (PMC7449671; doi:10.1371/journal.pgen.1008927)
Supplement: S5 Table — The R2 correspond to Table 1. The column “Correlation” lists the Spearman correlations for each scenario, while “Transcripts” gives the number of gene models used to compute the R2 and correlation summaries. (XLSX) [file pgen.1008927.s005.xlsx]

## Sheet: Hoja1
Correlation Mean (Std Err)		Train-test direction
		AA	CEU	YRI
Training Pop	AA	0.321	0.308	0.336
		(0.0071)	(0.0058)	(0.0052)
	CEU	0.334	0.329	0.326
		(0.006)	(0.0069)	(0.0063)
	YRI	0.336	0.299	0.325
		(0.0051)	(0.007)	(0.0063)
