# Supplementary material for: On the cross-population generalizability of gene expression prediction models
Source: PLoS Genet. 2020 Aug 14;16(8):e1008927. doi: 10.1371/journal.pgen.1008927 (PMC7449671; doi:10.1371/journal.pgen.1008927)
Supplement: S6 Table — (XLSX) [file pgen.1008927.s006.xlsx]

## Sheet: Hoja1
R2	AFR to AFR	AFR to EUR	EUR to AFR
AFR to EUR	1.22223e-12	n/a	n/a
EUR to AFR	1.70533e-24	6.63629e-06	n/a
EUR to EUR	0.000135711	1.48652e-112	1.75254e-228
