# Supplementary material for: On the cross-population generalizability of gene expression prediction models
Source: PLoS Genet. 2020 Aug 14;16(8):e1008927. doi: 10.1371/journal.pgen.1008927 (PMC7449671; doi:10.1371/journal.pgen.1008927)
Supplement: S7 Table — Results for other sizes of eQTL models are similar. (XLSX) [file pgen.1008927.s007.xlsx]

## Sheet: Hoja1
Z-score (p-value)		Train-test direction
		AA to CEU	AA to YRI	CEU to AA	CEU to YRI	YRI to AA
Train-test direction	AA to YRI	-28.029	n/a	n/a	n/a	n/a
		(p < 5.35E-172)	n/a	n/a	n/a	n/a
	CEU to AA	-0.244	27.784	n/a	n/a	n/a
		(p < 1.00E+00)	(p < 5.00E-169)	n/a	n/a	n/a
	CEU to YRI	13.373	41.403	13.618	n/a	n/a
		(p < 6.45E-40)	(p < 0.00E+00)	(p < 2.33E-41)	n/a	n/a
	YRI to AA	-28.725	-0.695	-28.48	-42.099	n/a
		(p < 1.38E-180)	(p < 1.00E+00)	(p < 1.53E-177)	(p < 0.00E+00)	n/a
	YRI to CEU	12.508	40.538	12.753	-0.865	41.234
		(p < 0.00E+00)	(p < 0.00E+00)	(p < 0.00E+00)	(p < 0.00E+00)	(p < 0.00E+00)
