# Supplementary material for: On the cross-population generalizability of gene expression prediction models
Source: PLoS Genet. 2020 Aug 14;16(8):e1008927. doi: 10.1371/journal.pgen.1008927 (PMC7449671; doi:10.1371/journal.pgen.1008927)
Supplement: S8 Table — (XLSX) [file pgen.1008927.s008.xlsx]

## Sheet: Hoja1
SNP1	SNP2	LD_R2	Prediction Weights
rs28450894	rs11097774	0.007	GTEx_v6p
rs28450894	rs11940362	0.007	GTEx_v6p
rs28450894	rs10516494	0.007	GTEx_v6p
rs28450894	rs985709	0.007	GTEx_v6p
rs28450894	rs4698847	0.007	GTEx_v6p
rs28450894	rs2126626	0.007	GTEx_v6p
rs28450894	rs13150460	0.007	GTEx_v6p
rs28450894	rs13105296	0.007	GTEx_v6p
rs28450894	rs230489	0.018	GTEx_v6p
rs28450894	rs11097774	0.007	GTEx_v7
rs28450894	rs11940362	0.007	GTEx_v7
rs28450894	rs10516494	0.007	GTEx_v7
rs28450894	rs985709	0.007	GTEx_v7
rs28450894	rs4698847	0.007	GTEx_v7
rs28450894	rs13150460	0.007	GTEx_v7
rs28450894	rs13105296	0.007	GTEx_v7
rs28450894	rs4648011	0.262	DGN
rs28450894	rs230547	0.02	DGN
rs28450894	rs11733293	0.035	MESA_AFA
rs28450894	rs62327181	0.029	MESA_AFA
rs28450894	rs13150460	0.007	MESA_AFHI
rs28450894	rs13105296	0.007	MESA_AFHI
rs28450894	rs4648125	0.031	MESA_CAU
rs28450894	rs150424816	0.024	MESA_CAU
rs28450894	rs72696152	0.675	MESA_ALL
rs28450894	rs7672268	0.102	MESA_ALL
