# Supplementary material for: On the cross-population generalizability of gene expression prediction models
Source: PLoS Genet. 2020 Aug 14;16(8):e1008927. doi: 10.1371/journal.pgen.1008927 (PMC7449671; doi:10.1371/journal.pgen.1008927)
Supplement: S9 Table — Prediction from AA to CEU or YRI is essentially the same, but all other scenarios are different, indicating that the direction of prediction does matter. (XLSX) [file pgen.1008927.s009.xlsx]

## Sheet: Hoja1
Prediction Weights	R2
DGN	0.000562167
GTEx_v6p	0.0102337
GTEx_v7	0.00042786
MESA_AFA	0.00168773
MESA_AFHI	0.00265622
MESA_ALL	0.000468721
MESA_CAU	0.0088184
Test: GTEx_v7	-0.00301566
Test: MESA_AFA	0.452135
Test: MESA_AFHI	0.43222
Test: MESA_ALL	0.475734
Test: MESA_CAU	0.390804
