# Supplementary material for: On the cross-population generalizability of gene expression prediction models
Source: PLoS Genet. 2020 Aug 14;16(8):e1008927. doi: 10.1371/journal.pgen.1008927 (PMC7449671; doi:10.1371/journal.pgen.1008927)
Supplement: S11 Table — (XLSX) [file pgen.1008927.s011.xlsx]

## Sheet: Hoja1
Train-Test	YRI proportion	Power	95% CI	Train-Test	YRI proportion	Power	95% CI
AD to CEU	0	0.56	0.462 - 0.658	CEU to YRI	0	0.2	0.121 - 0.279
AD to CEU	0.1	0.58	0.483 - 0.677	CEU to YRI	0.1	0.18	0.104 - 0.256
AD to CEU	0.2	0.58	0.483 - 0.677	CEU to YRI	0.2	0.17	0.096 - 0.244
AD to CEU	0.3	0.56	0.462 - 0.658	CEU to YRI	0.3	0.17	0.096 - 0.244
AD to CEU	0.4	0.58	0.483 - 0.677	CEU to YRI	0.4	0.17	0.096 - 0.244
AD to CEU	0.5	0.56	0.462 - 0.658	CEU to YRI	0.5	0.17	0.096 - 0.244
AD to CEU	0.6	0.55	0.452 - 0.648	CEU to YRI	0.6	0.17	0.096 - 0.244
AD to CEU	0.7	0.58	0.483 - 0.677	CEU to YRI	0.7	0.17	0.096 - 0.244
AD to CEU	0.8	0.56	0.462 - 0.658	CEU to YRI	0.8	0.16	0.088 - 0.232
AD to CEU	0.9	0.48	0.382 - 0.578	CEU to YRI	0.9	0.17	0.096 - 0.244
AD to CEU	1	0.46	0.362 - 0.558	CEU to YRI	1	0.21	0.130 - 0.290
AD to YRI	0	0.42	0.323 - 0.517	YRI to AD	0	0.68	0.588 - 0.772
AD to YRI	0.1	0.43	0.332 - 0.528	YRI to AD	0.1	0.7	0.610 - 0.790
AD to YRI	0.2	0.53	0.432 - 0.628	YRI to AD	0.2	0.69	0.599 - 0.781
AD to YRI	0.3	0.48	0.382 - 0.578	YRI to AD	0.3	0.7	0.610 - 0.790
AD to YRI	0.4	0.5	0.402 - 0.598	YRI to AD	0.4	0.68	0.588 - 0.772
AD to YRI	0.5	0.55	0.452 - 0.648	YRI to AD	0.5	0.76	0.676 - 0.844
AD to YRI	0.6	0.54	0.442 - 0.638	YRI to AD	0.6	0.68	0.588 - 0.772
AD to YRI	0.7	0.52	0.422 - 0.618	YRI to AD	0.7	0.73	0.643 - 0.817
AD to YRI	0.8	0.55	0.452 - 0.648	YRI to AD	0.8	0.76	0.676 - 0.844
AD to YRI	0.9	0.54	0.442 - 0.638	YRI to AD	0.9	0.73	0.643 - 0.817
AD to YRI	1	0.53	0.432 - 0.628	YRI to AD	1	0.73	0.643 - 0.817
CEU to AD	0	0.69	0.599 - 0.781	YRI to CEU	0	0.29	0.201 - 0.379
CEU to AD	0.1	0.72	0.632 - 0.808	YRI to CEU	0.1	0.3	0.210 - 0.390
CEU to AD	0.2	0.72	0.632 - 0.808	YRI to CEU	0.2	0.29	0.201 - 0.379
CEU to AD	0.3	0.73	0.643 - 0.817	YRI to CEU	0.3	0.29	0.201 - 0.379
CEU to AD	0.4	0.7	0.610 - 0.790	YRI to CEU	0.4	0.29	0.201 - 0.379
CEU to AD	0.5	0.67	0.577 - 0.763	YRI to CEU	0.5	0.29	0.201 - 0.379
CEU to AD	0.6	0.71	0.621 - 0.799	YRI to CEU	0.6	0.29	0.201 - 0.379
CEU to AD	0.7	0.7	0.610 - 0.790	YRI to CEU	0.7	0.29	0.201 - 0.379
CEU to AD	0.8	0.78	0.698 - 0.862	YRI to CEU	0.8	0.29	0.201 - 0.379
CEU to AD	0.9	0.64	0.545 - 0.735	YRI to CEU	0.9	0.29	0.201 - 0.379
CEU to AD	1	0.57	0.472 - 0.668	YRI to CEU	1	0.3	0.210 - 0.390
